# Supplementary material for: Molecular surveillance of Plasmodium falciparum drug-resistance markers in Vietnam using multiplex amplicon sequencing (2000–2016)
Source: Sci Rep. 2023 Aug 25;13:13948. doi: 10.1038/s41598-023-40935-7 (PMC10457381; doi:10.1038/s41598-023-40935-7)
Supplement: Supplementary file 3 — Supplementary Information 3. [file 41598_2023_40935_MOESM3_ESM.xlsx]

## Sheet: DataS1
accession	year	year_group	province	region	kelch13	arps10_v127m	fd_d193y	crt_n326s	mal13_s1158a	crt_7276	mdr1_y184f	pm2_copy	mdr1_copy	coi_ms_singleclone	kelch13_spotmalaria	arps10_v127m_spotmalaria	fd_d193y_spotmalaria	crt_n326s_spotmalaria	crt_7276_spotmalaria	pfmdr1184_spotmalaria	coi_barcode_singleclone
SAMN34245154	2008	2006-2010	Gia Lai	Region1	I543T	V		N	A		Y	1	1
SAMN34245155	2008	2006-2010	Gia Lai	Region1	I543T	V			A	CVIDT	F	1	1	0		-	D	N		-	1
SAMN34245156	2008	2006-2010	Gia Lai	Region1	I543T	V								1
SAMN34245157	2008	2006-2010	Gia Lai	Region1	WT	V/M	D	N		CVIDT	Y	1	1	0		V	D	N	CVIDT	-	1
SAMN34245158	2008	2006-2010	Gia Lai	Region1	I543T/C580Y	V		N		CVIET		1	1	1		-	D	N			1
SAMN34245159	2008	2006-2010	Gia Lai	Region1	I543T/C580Y	V	D	N		CVIDT	Y	1	1	0		-	D	N			1
SAMN34245160	2008	2006-2010	Gia Lai	Region1		V				CVIET
SAMN34245161	2008	2006-2010	Gia Lai	Region1	C580Y	V		N		CVIDT	Y/F	1	1
SAMN34245162	2008	2006-2010	Gia Lai	Region1	I543T	V/M	D/Y	S	A	CVI[E/D]T	Y		1	0
SAMN34245163	2008	2006-2010	Gia Lai	Region1	I543T	V/M	Y		A	CVIET	Y			0
SAMN34245164	2008	2006-2010	Gia Lai	Region1	C580Y	V/M	Y		A	CVIDT				1
SAMN34245135	2008	2006-2010	Ratanakiri	Region1	I543T	V/M	D		A		Y	1	1	0
SAMN34245136	2008	2006-2010	Ratanakiri	Region1	I543T	V	Y		A	CVMNK	Y			0
SAMN34245137	2008	2006-2010	Ratanakiri	Region1	WT	V	D			CVMNK	Y	1	1	1
SAMN34245138	2008	2006-2010	Ratanakiri	Region1	I543T	V		N				1	1	1
SAMN34245139	2008	2006-2010	Ratanakiri	Region1	I543T	V	Y	N		CVI[E/D]T	Y	1	1	0
SAMN34245140	2008	2006-2010	Ratanakiri	Region1	WT	V	D			CVMNK		1	1	1
SAMN34245141	2008	2006-2010	Ratanakiri	Region1	C580Y	V	D	N	A	CVIET	Y	1	1	1		V	D	N	CVI-T		1
SAMN34245142	2008	2006-2010	Ratanakiri	Region1	I543T	V	Y					1	1	1
SAMN34245143	2008	2006-2010	Ratanakiri	Region1	I543T	V/M	D/Y	N	A	CVI[E/D]T	Y	1	1	0
SAMN34245144	2008	2006-2010	Ratanakiri	Region1	I543T	V/M			A	CVI[E/D]T	Y	1	1	0
SAMN34245145	2008	2006-2010	Ratanakiri	Region1	WT	V				CVIET		1	1	1
SAMN34245146	2008	2006-2010	Ratanakiri	Region1	WT	V	D			CVI[E/D]T	Y/F	1	1	0		V	D	N	CVMNK/CVI-T		0
SAMN34245147	2008	2006-2010	Ratanakiri	Region1	I543T	V				CVIDT		1	1	1		V	D	N		-	1
SAMN34245148	2008	2006-2010	Ratanakiri	Region1	WT	V	D			CVMNK	Y	1	1	1
SAMN34245149	2008	2006-2010	Ratanakiri	Region1	I543T	V	Y				Y/F	1	1	1
SAMN34245150	2008	2006-2010	Ratanakiri	Region1	WT	V/M	D	N	A	CVIDT	Y	1	1	0		V	D	N	CVIDT		1
SAMN34245151	2008	2006-2010	Ratanakiri	Region1	I543T	V/M	D		A	CVMNK	Y	1	1	1		V	D	-	CVMNK		1
SAMN34245152	2008	2006-2010	Ratanakiri	Region1	WT	V	D	N	A	CVMNK	Y	1	1	0		V	D	-	CVI-T		1
SAMN34245153	2008	2006-2010	Ratanakiri	Region1	C580Y	V		S				1	1	0
SAMN34245165	2012	2011-2012	Quang Nam	Region1	I543T				A			1	1			M	Y	S	CVIET	-	1
SAMN34245166	2012	2011-2012	Quang Nam	Region1	WT							1	1			M	Y	S	CVIET	-	1
SAMN34245167	2012	2011-2012	Quang Nam	Region1	WT							1	1
SAMN34245168	2012	2011-2012	Quang Nam	Region1	I543T	M			A	CVIET		1	1			M	Y	S	CVIET		1
SAMN34245169	2012	2011-2012	Quang Nam	Region1								1	1			M	Y	-		-	1
SAMN34245170	2012	2011-2012	Quang Nam	Region1	I543T	M			A	CVIET	Y	1	1		I543T	M	Y	S	CVIET	Y	1
SAMN34245171	2012	2011-2012	Quang Nam	Region1												M	Y	S	CVIET	-	1
SAMN34245172	2012	2011-2012	Quang Nam	Region1	I543T		Y					1	1	1	I543T	M	Y	S	CVIET	Y	1
SAMN34245173	2012	2011-2012	Quang Nam	Region1								1	1		I543T	M	Y	S	CVIET	Y	1
SAMN34245174	2012	2011-2012	Quang Nam	Region1	I543T	V/M			S			1	1		I543T	M	Y	S	CVIET	-	0
SAMN34245175	2012	2011-2012	Quang Nam	Region1	I543T							1	1
SAMN34245176	2012	2011-2012	Quang Nam	Region1	I543T	M						1	1		I543T WT G382E	M	Y	S	CV-[D/E]-	Y	1
SAMN34245177	2012	2011-2012	Quang Nam	Region1	T474I	M	Y	S	A	CVIET	F	1	1	0		M	Y	S	CVIET		1
SAMN34245178	2012	2011-2012	Quang Nam	Region1	T474I	V/M	Y		A		F	1	1	1		M	Y	S	CVIET		1
SAMN34245179	2012	2011-2012	Quang Nam	Region1	I543T	M	Y		A	CVIET	Y	1	1	1		M	Y	S	CVIET		1
SAMN34245180	2012	2011-2012	Quang Nam	Region1	T474I	M	Y		A		F	1	1			M	Y	S	CVIET		0
SAMN34245181	2012	2011-2012	Quang Nam	Region1	I543T	M	Y		A	CVIET	Y	1	1	1		M	Y	S	CVIET		1
SAMN34245182	2012	2011-2012	Quang Nam	Region1	T474I	M	Y		A		F	1	1	1		M	Y	S	CVIET		1
SAMN34245183	2012	2011-2012	Quang Nam	Region1	I543T	M	Y		A	CVIET	Y	1	1	1		M	Y	S	CVIET		1
SAMN34245184	2012	2011-2012	Quang Nam	Region1	I543T	M	Y	S		CVIET	Y	2	1	1		M	Y	S	CVIET		1
SAMN34245185	2012	2011-2012	Quang Nam	Region1	I543T	V/M	Y				Y	1	1	1		M	Y	S	CVIET		1
SAMN34245186	2012	2011-2012	Quang Nam	Region1	I543T	M	Y	S	A	CVIET	Y	1	1	1		M	Y	S	CVIET		1
SAMN34245187	2012	2011-2012	Quang Nam	Region1	T474I	M	Y	S	A	CVIET	F	1	1	1		M	Y	S	CVIET		0
SAMN34245188	2012	2011-2012	Quang Nam	Region1	T474I	M	Y	S	A	CVIET	F	1	1	0		M	Y	S	CVIET		1
SAMN34245189	2012	2011-2012	Quang Nam	Region1	I543T	M	Y		A	CVIET	Y	1	1			M	Y	S	CVIET		1
SAMN34245190	2012	2011-2012	Quang Nam	Region1	WT	M						1	2	0
SAMN34245191	2012	2011-2012	Quang Nam	Region1	T474I	M	Y	S	A	CVIET	F	1	1	0		M	Y	S	CVIET		1
SAMN34245192	2012	2011-2012	Quang Nam	Region1	WT	V	Y		S			1	1	1	I543T	M	Y	S	CV[M/I][N/E][K/T]	-	1
SAMN34245193	2012	2011-2012	Quang Nam	Region1	T474I	M	Y	S	A	CVIET	F	1	2	0		M	Y	S	CVIET		1
SAMN34245194	2012	2011-2012	Quang Nam	Region1	T474I	M	Y		A	CVIET	F	1	1	0
SAMN34245195	2012	2011-2012	Quang Nam	Region1	T474I	V/M	Y	S	A	CVIET	F	1	1	1		M	Y	S	CVI-T		1
SAMN34245196	2012	2011-2012	Quang Nam	Region1	I543T	M	Y			CVIET	Y	1	1	1		M	Y	S	CVIET		0
SAMN34245197	2012	2011-2012	Quang Nam	Region1	I543T	M	Y	S	A	CVIET	Y	1	1	1		M	Y	S	CVIET		1
SAMN34245198	2012	2011-2012	Quang Nam	Region1	I543T	M	Y	S	A	CVIET	Y	1	1	0		M	Y	S	CVIET		1
SAMN34245199	2012	2011-2012	Quang Nam	Region1	I543T	M			A	CVIET	Y	1	1	0		M	Y	S	CVIET		1
SAMN34245200	2012	2011-2012	Quang Nam	Region1	I543T	V/M	Y		A	CVIET	Y	1	1	0		M	Y	S	CVIET		1
SAMN34245201	2012	2011-2012	Quang Nam	Region1	I543T	M	Y		A		Y	1	1	0		M	Y	S	CVIET		1
SAMN34245202	2012	2011-2012	Quang Nam	Region1	I543T	M	Y			CVIET		1	1			M	Y	S	CVIET		1
SAMN34245203	2012	2011-2012	Quang Nam	Region1	I543T	M	Y	S	A	CVIET	Y	1	1	0		M	Y	S	CVIET		1
SAMN34245204	2012	2011-2012	Quang Nam	Region1	I543T	M	Y	S	A	CVIET	Y	1	1	0		M	Y	S	CVIET		1
SAMN34245205	2012	2011-2012	Quang Nam	Region1	I543T	M	Y	S	A	CVIET	Y	1	2	0		-	-	S			1
SAMN34245206	2012	2011-2012	Quang Nam	Region1	I543T	M	Y	S	A	CVIET	Y	1	1	0		M	Y	S	CVIET		1
SAMN34245207	2012	2011-2012	Quang Nam	Region1	I543T	M	Y	S	A	CVIET	Y	1	1	0		M	Y	S	CVIET		1
SAMN34245208	2012	2011-2012	Quang Nam	Region1	T474I	M	Y	S	A	CVIET	F	1	1	0		M	Y	S	CVIET		1
SAMN34245209	2012	2011-2012	Quang Nam	Region1	I543T	M	Y	S	A	CVIET	Y	1	1	0		M	Y	S	CVIET		1
SAMN34245210	2012	2011-2012	Quang Nam	Region1	I543T	M	Y	S	A	CVIET	Y			0		M	Y	S	CVIET		1
SAMN34245211	2012	2011-2012	Quang Nam	Region1	I543T	V/M	Y			CVIET	Y			1		M	Y	S	CVIET		1
SAMN34245212	2012	2011-2012	Quang Nam	Region1	I543T	M	Y	S	A	CVIET	Y			0		M	Y	S	CVIET		1
SAMN34245213	2012	2011-2012	Quang Nam	Region1	I543T	M	Y		A	CVIET	Y			0		M	Y	S	CVIET		1
SAMN34245214	2012	2011-2012	Quang Nam	Region1	I543T	M	Y	S	A	CVIET	Y			0		M	Y	S	CVIET		1
SAMN34245215	2012	2011-2012	Quang Nam	Region1	I543T	M	Y	S	A	CVIET	Y			0		M	Y	S	CVIET		0
SAMN34245216	2012	2011-2012	Quang Nam	Region1	I543T	M	Y	S	A	CVIET	Y			0		M	Y	S	CVIET		1
SAMN34245217	2012	2011-2012	Quang Nam	Region1	I543T	M	Y	S	A	CVIET	Y			0		M	Y	S	CVIET		1
SAMN34245218	2012	2011-2012	Quang Nam	Region1	I543T	M	Y	S	A	CVIET	Y			1		M	Y	S	CVIET		1
SAMN34245219	2012	2011-2012	Quang Nam	Region1	I543T	V/M	Y	S	A	CVIET	Y			1		M	Y	S	CVIET		1
SAMN34245220	2012	2011-2012	Quang Nam	Region1	T474I	M	Y	S	A	CVIET	F			0		M	Y	S	CVIET		1
SAMN34245221	2012	2011-2012	Quang Nam	Region1	I543T	V/M	D/Y		A	CVIET	Y			1	I543T	M	Y	S	CVIET	Y	1
SAMN34245222	2012	2011-2012	Quang Nam	Region1	I543T	M	Y		A	CVIET	Y			1		M	Y	S	CVIET		1
SAMN34245223	2012	2011-2012	Quang Nam	Region1	I543T	V/M	Y		A		Y			1		M	Y	S			1
SAMN34245224	2012	2011-2012	Quang Nam	Region1	I543T	M	Y	S	A	CVIET	Y			1		M	Y	S	CVIET		1
SAMN34245225	2012	2011-2012	Quang Nam	Region1	I543T		Y	S	A	CVIET	F			1		M	Y	S	CVIET		1
SAMN34245226	2012	2011-2012	Quang Nam	Region1	I543T	V/M	Y	S	A	CVIET	Y			0		M	Y	S	CVIET		1
SAMN34245227	2012	2011-2012	Quang Nam	Region1	I543T	V/M	D/Y	N	A	CVI[E/D]T	Y	1	1	0
SAMN34245228	2012	2011-2012	Quang Nam	Region1	I543T	V			A	CVIET	Y					M	Y	S	CVIET		1
SAMN34245229	2012	2011-2012	Quang Nam	Region1	I543T	V/M	Y		A	CVIET	Y			1		M	Y	S	CVIET		1
SAMN34245230	2012	2011-2012	Quang Nam	Region1	I543T	M	Y							0	WT I543T	[V/M]	[D/Y]	[N/S]	CV[M/I][N/E][K/T]	Y	0
SAMN34245231	2012	2011-2012	Quang Nam	Region1	I543T	M	Y	S		CVIET	Y			1		M	-	S	CVIET		0
SAMN34245232	2012	2011-2012	Quang Nam	Region1	I543T	V/M	Y		A	CVIET	Y			1		M	Y	S	CVIET		1
SAMN34245233	2012	2011-2012	Quang Nam	Region1	T474I	M	Y	S	A	CVIET	F			0		M	Y	S	CVIET		1
SAMN34245234	2012	2011-2012	Quang Nam	Region1	I543T	V/M	Y	S	A	CVIET	Y			1		M	Y	S	CVIET		1
SAMN34245235	2012	2011-2012	Quang Nam	Region1	I543T	V/M	Y		A		Y			1		M	Y	S	CVIET		1
SAMN34245236	2012	2011-2012	Quang Nam	Region1	I543T	V/M	Y		A	CVIET	Y			0		M	Y	S	CVIET		1
SAMN34245237	2012	2011-2012	Quang Nam	Region1	I543T	V	D/Y		A	CVMNK	Y			1	I543T WT K438K	M	Y	S	CVIET	Y	1
SAMN34245238	2012	2011-2012	Quang Nam	Region1	I543T	V	Y		A	CVIET				1	I543T	M	Y	S	CVIET	Y	1
SAMN34245239	2012	2011-2012	Quang Nam	Region1	I543T	M	Y		A		Y			1		M	Y	S	CVIET		1
SAMN34245240	2012	2011-2012	Quang Nam	Region1	I543T	M	Y	S	A	CVIET	Y			1		M	Y	S	CVIET		1
SAMN34245241	2012	2011-2012	Quang Nam	Region1	I543T										I543T	M	Y	S	CVIET	Y	1
SAMN34245242	2012	2011-2012	Quang Nam	Region1	I543T	V/M	Y			CVIET	Y			1		M	Y	S	CVIET		1
SAMN34245243	2012	2011-2012	Quang Nam	Region1	I543T	V/M	Y		A	CVI[E/D]T	Y			1		M	Y	S	CVIET		1
SAMN34245244	2012	2011-2012	Quang Nam	Region1	I543T	V/M	Y		A	CVIET	Y			1		M	Y	S	CVIET		1
SAMN34245245	2012	2011-2012	Quang Nam	Region1	I543T	V/M			A		Y			1		M	Y	S	CVIET		1
SAMN34245246	2012	2011-2012	Quang Nam	Region1	I543T	V/M	D/Y				Y			1
SAMN34245247	2012	2011-2012	Quang Nam	Region1	I543T	V	Y	S						1		M	Y	S	CVIET		1
SAMN34245248	2012	2011-2012	Quang Nam	Region1	I543T	V/M	Y	S	A	CVIET	Y			0		M	Y	S	CVIET		1
SAMN34245249	2012	2011-2012	Quang Nam	Region1	I543T	V/M	Y	S	A	CVIET	Y			1
SAMN34245250	2012	2011-2012	Quang Nam	Region1	I543T	V	D/Y				Y	1	1	0
SAMN34245251	2005	2000-2005	Binh Phuoc	Region3	P553L	M	Y	N	A	CVIDT	Y	1	1	0		M	Y	N	CVI-T		1
SAMN34245252	2005	2000-2005	Binh Phuoc	Region3	WT	V	D	N	A	CVMNK	Y	1	1	0		V	D	N	CVMNK		1
SAMN34245253	2005	2000-2005	Binh Phuoc	Region3	WT	V	D	N	A	CVMNK	Y	1	1			V	D	N	CVMNK		0
SAMN34245254	2005	2000-2005	Binh Phuoc	Region3	P553L	M	Y	N	A	CVIDT	Y	1	1	0		M	Y	N	CVIDT		1
SAMN34245255	2005	2000-2005	Binh Phuoc	Region3	WT	V	D	N	A	CVMNK	Y	2	1	0		V	D	N	CVMNK		1
SAMN34245256	2005	2000-2005	Binh Phuoc	Region3	WT	V	D	N	A	CVMNK	Y	1	1			V	D	N	CVMNK		1
SAMN34245257	2005	2000-2005	Binh Phuoc	Region3	P553L	M	Y	N	A	CVIDT	Y	1	1	0		M	Y	N	CVI-T		1
SAMN34245258	2005	2000-2005	Binh Phuoc	Region3	WT	V	D	N	A	CVMNK	Y	1	1	0		V	D	N	CVMNK		1
SAMN34245259	2005	2000-2005	Binh Phuoc	Region3	WT	V	D	N	A	CVIDT	Y	1	1	0		-	D	N	CVI-T		1
SAMN34245260	2005	2000-2005	Binh Phuoc	Region3	P553L	M	D/Y	N	A	CVIDT	Y	1	1	0		M	-	N	CVMNK/CVIET		0
SAMN34245261	2005	2000-2005	Binh Phuoc	Region3	V568G	M	D	N	A	CVMNK	Y	1	1	0		M	D	N	CVMNK		1
SAMN34245262	2005	2000-2005	Binh Phuoc	Region3	WT	V	D	N	A	CVMNK	Y	1	1	0		V	D	N	CVMNK		1
SAMN34245263	2005	2000-2005	Binh Phuoc	Region3	WT	V	D	N	A	CVMNK	Y	1	1	0		-	D	N	CVMNK		0
SAMN34245264	2005	2000-2005	Binh Phuoc	Region3	P553L	M	Y	N	A	CVI[E/D]T	Y	2	1	0		M	Y	N	CVI-T		1
SAMN34245265	2005	2000-2005	Binh Phuoc	Region3	C580Y	V	D/Y	N	A		Y	1	1	0		V	D	N	CVMNK		1
SAMN34245266	2005	2000-2005	Binh Phuoc	Region3	C580Y	V/M	D/Y		A	CVIET	Y			0
SAMN34245267	2005	2000-2005	Binh Phuoc	Region3	WT	V	D	N	A		Y	1	1	0		V	D	N	CVMNK		1
SAMN34245268	2005	2000-2005	Binh Phuoc	Region3	WT	V	D	N	A	CVMNK	Y	1	1	0		V	D	N	CVMNK		1
SAMN34245269	2012	2011-2012	Binh Phuoc	Region3	WT	V	Y	S	A	CVIET	Y/F	1	1	0		V	D	N	CVIET		1
SAMN34245270	2012	2011-2012	Binh Phuoc	Region3	WT	V	D	N	S	CVIET	Y	1	1	0
SAMN34245271	2012	2011-2012	Binh Phuoc	Region3	R539T	V	Y		A	CVIET	Y	1	2	0
SAMN34245272	2012	2011-2012	Binh Phuoc	Region3	P443L	V	D		A	CVIET	Y	1	1	0
SAMN34245273	2012	2011-2012	Binh Phuoc	Region3	P443L/C580Y	V	D	N	A	CVIET	Y	1	1	0
SAMN34245274	2012	2011-2012	Binh Phuoc	Region3	P553L	V/M	Y	N/S	A	CVIDT	Y	1	2	0
SAMN34245275	2012	2011-2012	Binh Phuoc	Region3	C580Y	V	Y	N	A	CVIDT	Y	1	1	0
SAMN34245276	2012	2011-2012	Binh Phuoc	Region3	C580Y	V/M	Y				Y	1	2	0
SAMN34245277	2012	2011-2012	Binh Phuoc	Region3	G484V/P553L	M	Y	N	A	CVIDT	Y	1	2	0
SAMN34245278	2012	2011-2012	Binh Phuoc	Region3	P553L/C580Y	M	Y	S	A	CVIDT	Y	1	2	0
SAMN34245279	2012	2011-2012	Binh Phuoc	Region3	R539T	V	Y	S	A	CVIET	Y	1	2	0
SAMN34245280	2012	2011-2012	Binh Phuoc	Region3	WT	M	D	N	A	CVMNK	Y	2	1	0		M	D	N	CVMNK		1
SAMN34245281	2012	2011-2012	Binh Phuoc	Region3	WT	V	D	N	A	CVIET	F	1	1	0
SAMN34245282	2012	2011-2012	Binh Phuoc	Region3	Y493H	M	D	N	A	CVIDT	Y	1	1	0		M	D	N	CVIDT		1
SAMN34245283	2012	2011-2012	Binh Phuoc	Region3	Y493H	M	D	N	A	CVIDT	Y	1	1	0		M	D	N	CVIDT		1
SAMN34245284	2012	2011-2012	Binh Phuoc	Region3	Y493H	M	D	N	A	CVIDT	Y	1	1			M	D	N	CVIDT		1
SAMN34245285	2012	2011-2012	Binh Phuoc	Region3	WT	V	D	N		CVIDT	F	1	1	1		V	D	N	CVIDT		1
SAMN34245286	2012	2011-2012	Binh Phuoc	Region3	P553L	M	Y	N	A	CVIDT	Y	1	2	0		M	Y	N	CVIDT		1
SAMN34245287	2012	2011-2012	Binh Phuoc	Region3	WT	M		N	A	CVMNK		1	1	0		M	D	N	CVIDT	Y	1
SAMN34245288	2012	2011-2012	Binh Phuoc	Region3	Y493H	M	D	N	A	CVIDT	Y	1	1	0		M	D	N	CVIDT		1
SAMN34245289	2012	2011-2012	Binh Phuoc	Region3	WT	V	D	N	A	CVIDT	Y	1	1	1
SAMN34245290	2012	2011-2012	Binh Phuoc	Region3	WT	M	D	N	A	CVIDT	F	1	1	1
SAMN34245291	2012	2011-2012	Binh Phuoc	Region3	WT	V	D	N	A	CVIET	F	1	1	0
SAMN34245292	2012	2011-2012	Binh Phuoc	Region3	WT	M	Y	N/S	A	CVIET	Y/F	1	1	0
SAMN34245293	2012	2011-2012	Binh Phuoc	Region3	G484V/Y493H	V/M	D	N	A	CVMNK	Y	1	1	0
SAMN34245294	2012	2011-2012	Binh Phuoc	Region3	C580Y	V/M	Y	S	A	CVMNK	Y/F	1	1	0
SAMN34245295	2012	2011-2012	Binh Phuoc	Region3	WT	V	D	S	A	CVIET	Y	1	1	0
SAMN34245296	2013	2013-2014	Binh Phuoc	Region3	WT	V/M	D		A	CVMNK	Y/F	1	1	0
SAMN34245297	2013	2013-2014	Binh Phuoc	Region3	WT	V	Y	N/S	A	CVIET	Y	2	1	1
SAMN34245298	2013	2013-2014	Binh Phuoc	Region3	WT	V				CVIET		1	2	1	R539T	V	Y	S	CVIET	Y	1
SAMN34245299	2013	2013-2014	Binh Phuoc	Region3	WT	V/M					Y	1	2	1		[V/M]	Y	S	CVIET	Y	1
SAMN34245300	2013	2013-2014	Binh Phuoc	Region3	WT	V		N	S/A	CVIET		1	1	1
SAMN34245301	2013	2013-2014	Binh Phuoc	Region3	WT	M	Y	N	A	CVIET	F	1	1	0		M	Y	N	CVIET		1
SAMN34245302	2013	2013-2014	Binh Phuoc	Region3		V/M	D/Y					2	2		D584V	V	Y	N	CVIDT	Y	1
SAMN34245303	2013	2013-2014	Binh Phuoc	Region3	WT	M				CVI[E/D]T	Y	1	1
SAMN34245304	2013	2013-2014	Binh Phuoc	Region3	R539T	V	Y	S	A	CVI[E/D]T	Y			0		-	Y	S	CVIET		1
SAMN34245305	2013	2013-2014	Binh Phuoc	Region3	D584V	V	Y	N	A	CVIDT	Y			0	D584V	V	Y	N	CVIDT	Y	1
SAMN34245306	2013	2013-2014	Binh Phuoc	Region3	WT	M	Y	S	A	CVIET	F	2	1	0		M	Y	S	CVI-T	-	1
SAMN34245307	2013	2013-2014	Binh Phuoc	Region3	C580Y	V	D		A	CVMNK	Y	1	1		WT	V	D	N	CVIET	Y	1
SAMN34245308	2013	2013-2014	Binh Phuoc	Region3	R539T/C580Y	V	Y	S	A	CVIET	Y	1	2	0		V	Y	S	CVI-T		1
SAMN34245309	2013	2013-2014	Binh Phuoc	Region3	WT	V	D	S	A	CVIET	Y	1	1	0		V	D	S	CVI-T		1
SAMN34245310	2013	2013-2014	Binh Phuoc	Region3	WT	M	Y	N	A	CVIDT	Y	1	1	0		M	Y	N	CVIDT		1
SAMN34245311	2013	2013-2014	Binh Phuoc	Region3	WT	M	Y	N	A	CVIDT	Y	1	1	0
SAMN34245312	2013	2013-2014	Binh Phuoc	Region3	P553L/C580Y	M	Y		A	CVIET	Y	1	1	0
SAMN34245313	2013	2013-2014	Binh Phuoc	Region3	WT	V	D		A	CVIET		2	1	1
SAMN34245314	2013	2013-2014	Binh Phuoc	Region3	WT	V	D	N	A	CVIDT	Y	1	1	1		V	D	N	CVIDT		1
SAMN34245315	2013	2013-2014	Binh Phuoc	Region3	C580Y	M			A	CVIET		1	2	1		M	Y	N	CVIDT	Y	0
SAMN34245316	2013	2013-2014	Binh Phuoc	Region3	WT	V	D	S	A	CVIET	Y	1	1	0
SAMN34245317	2013	2013-2014	Binh Phuoc	Region3	I543T	V/M	D/Y			CVIDT		1	2	1
SAMN34245318	2013	2013-2014	Binh Phuoc	Region3	WT	M	Y	N	A	CVIDT	Y	1	1	0
SAMN34245319	2013	2013-2014	Binh Phuoc	Region3	R539T	V	Y	S	A	CVIET	Y	1	2	1
SAMN34245320	2013	2013-2014	Binh Phuoc	Region3	R539T	V	Y	S	A	CVIET	Y	1	2	1		V	Y	S			1
SAMN34245321	2013	2013-2014	Binh Phuoc	Region3	WT	V	Y	S	A	CVIET	Y	2	2	0
SAMN34245322	2013	2013-2014	Binh Phuoc	Region3	R539T	V	Y	N/S	A	CVI[E/D]T	Y	1	2	0		V	Y	-	CVIET		1
SAMN34245323	2013	2013-2014	Binh Phuoc	Region3	Y493H	V	D	N	A	CVIDT	Y	1	1	0
SAMN34245324	2013	2013-2014	Binh Phuoc	Region3	WT	V	D	S	A	CVIET	Y/F	1	1	0		-	D	-	CVI-T		1
SAMN34245325	2013	2013-2014	Binh Phuoc	Region3	C580Y	M	Y	N	A	CVI[E/D]T	Y	1	1	0
SAMN34245326	2013	2013-2014	Binh Phuoc	Region3	WT	M	Y	S	A	CVIET	F	1	1	0
SAMN34245327	2013	2013-2014	Binh Phuoc	Region3	I543T	V/M	D/Y	N	A	CVIDT	Y/F	1	1	0		M	Y	N	CVIDT	Y	1
SAMN34245328	2013	2013-2014	Binh Phuoc	Region3	R539T	V	Y	N/S	A	CVIET	Y	1	2	0		V	Y	S	CVIET	Y	1
SAMN34245329	2013	2013-2014	Binh Phuoc	Region3	D584V	M	D	N	A	CVIDT	Y	1	1	0
SAMN34245330	2013	2013-2014	Binh Phuoc	Region3	WT	V	D	S	A	CVIET	Y	1	1	0
SAMN34245331	2013	2013-2014	Binh Phuoc	Region3	R539T	V	Y	S	A	CVIET	Y	1	2	0		V	Y	S	CVIET		1
SAMN34245332	2013	2013-2014	Binh Phuoc	Region3	WT	M	Y	S	A	CVIET	F	1	1	0		M	Y	S	CVIET		1
SAMN34245333	2013	2013-2014	Binh Phuoc	Region3	WT	V	D	N	A	CVIDT	Y	1	1	0		V	D	N	CVIDT		1
SAMN34245334	2013	2013-2014	Binh Phuoc	Region3	R539T	V	Y		A	CVIET	Y	1	2	0		V	Y	-	CVIET		1
SAMN34245335	2013	2013-2014	Binh Phuoc	Region3	I543T	V	D	N	A	CVIDT	Y	1	1	0		V	D	N	CVIDT		1
SAMN34245336	2013	2013-2014	Binh Phuoc	Region3	R539T	V/M	Y	N	A	CVIET	Y	1	2	1		-	Y	S	CVIDT		1
SAMN34245337	2013	2013-2014	Binh Phuoc	Region3	WT	V	D	N	A	CVIET	Y	1	1	1		V	D	N	CVIET	-	1
SAMN34245338	2013	2013-2014	Binh Phuoc	Region3	R539T	M	Y	S	A	CVIET	F	1	1	0	R539T	M	Y	S	CVIET	F	1
SAMN34245339	2013	2013-2014	Binh Phuoc	Region3	WT	M	Y		A	CVIDT	Y	1	1	0		M	Y	N	CVIDT		1
SAMN34245340	2013	2013-2014	Binh Phuoc	Region3		V/M	Y	N		CVIDT		1	1	0		M	Y	N	CVIDT	-	1
SAMN34245341	2013	2013-2014	Binh Phuoc	Region3	V568G	M	D	N	A	CVMNK	Y	1	1	0		M	D	N	CVMNK		1
SAMN34245342	2013	2013-2014	Binh Phuoc	Region3	WT	M	D	N	A	CVIDT	F	1	1	0		M	D	N	CVIDT		1
SAMN34245343	2013	2013-2014	Binh Phuoc	Region3	WT	M	D	N	A	CVI[E/D]T	F	1	1	0		M	D	N	CVIDT		1
SAMN34245344	2013	2013-2014	Binh Phuoc	Region3	WT	V	D	N	A	CVIET	Y	1	1	0		V	D	N	CVIET		1
SAMN34245345	2013	2013-2014	Binh Phuoc	Region3	R539T	V/M	Y	S	A	CVIET	Y	1	2	0
SAMN34245346	2013	2013-2014	Binh Phuoc	Region3	I543T	M	Y	N/S	A	CVI[E/D]T	Y	1	1	0
SAMN34245347	2013	2013-2014	Binh Phuoc	Region3	Y493H/I543T	M	Y	S	A	CVIET	Y	1	1	0		M	D	N	CVIDT		1
SAMN34245348	2013	2013-2014	Binh Phuoc	Region3	Y493H	V	D	N	A	CVMNK	Y	1	1	0
SAMN34245349	2013	2013-2014	Binh Phuoc	Region3	R539T	V	Y	N	A	CVIET	Y			0		V	Y	S	CVIET		1
SAMN34245350	2013	2013-2014	Binh Phuoc	Region3	WT	V	D	N	A	CVIET	Y	1	1	0		V	D	N	CVIET		1
SAMN34245351	2013	2013-2014	Binh Phuoc	Region3	C580Y	M	Y	S		CVIET	Y	1	1	0	C580Y	M	Y	S	CVIET	Y	1
SAMN34245352	2013	2013-2014	Binh Phuoc	Region3	WT	M	D	N	A	CVIDT	Y	1	1	0		M	D	N	CVI-T		1
SAMN34245353	2013	2013-2014	Binh Phuoc	Region3	WT	M	D	N	A	CVMNK	Y	1	1	0		M	D	N	CVMNK		1
SAMN34245354	2013	2013-2014	Binh Phuoc	Region3	WT	V	D		A	CVIET	Y	1	1
SAMN34245355	2013	2013-2014	Binh Phuoc	Region3	WT	V	D	S	A	CVIET	Y	1	1	0		V	D	S	CVIET		1
SAMN34245356	2013	2013-2014	Binh Phuoc	Region3	WT	V	Y			CVIET	Y	1	1			V	Y	N	CVIET	-	1
SAMN34245357	2013	2013-2014	Binh Phuoc	Region3	Y493H	V/M	D	N	A	CVIDT	Y	1	1	0		M	D	N	CVIDT		1
SAMN34245358	2013	2013-2014	Binh Phuoc	Region3	C580Y	V	Y	N	A	CVIDT	Y	1	1	1	WT	V	Y	N	CVIDT	Y	1
SAMN34245359	2013	2013-2014	Binh Phuoc	Region3	WT	M	Y	S	A	CVIET	F	1	1	0		M	Y	S	CVIET		1
SAMN34245360	2013	2013-2014	Binh Phuoc	Region3	WT	V	D	N	A	CVIET	Y	2	1	0	WT	V	D	N	CVIET	Y	1
SAMN34245361	2013	2013-2014	Binh Phuoc	Region3	WT	M				CVIDT	Y	1	1	0		M	[D/Y]	N	CV[M/I][N/D][K/T]	-	1
SAMN34245362	2014	2013-2014	Binh Phuoc	Region3	C580Y	V/M		N/S	S/A	CVIET	Y	2	1	0		M	Y	[N/S]	CVIET	-	1
SAMN34245363	2014	2013-2014	Binh Phuoc	Region3	I543T	M	Y	S	S/A	CVIET	Y	1	1	0		M	Y	S	CVIET		1
SAMN34245364	2014	2013-2014	Binh Phuoc	Region3	WT	V	D/Y	S	A	CVIET	Y	1	1	0		-	-	S	CVI-T		0
SAMN34245365	2014	2013-2014	Binh Phuoc	Region3	C580Y	M			A	CVIET	F	1	1	0	C580Y	M	Y	S	CVIET	F	1
SAMN34245366	2014	2013-2014	Binh Phuoc	Region3	C580Y	V/M	D/Y	S	S/A	CVIET	F	1	1	0	C580Y	M	Y	S	CVIET	F	1
SAMN34245367	2014	2013-2014	Binh Phuoc	Region3	WT	M	Y	S	A	CVIET	Y	1	1	0	WT C580Y	M	Y	S	CVIET	Y	1
SAMN34245368	2014	2013-2014	Binh Phuoc	Region3	WT	V	Y	S	A	CVIET	Y	1	2	0	WT	V	Y	S	CVIET	Y	1
SAMN34245369	2014	2013-2014	Binh Phuoc	Region3	C580Y	M	Y		S/A	CVIET	F	1	1	0	C580Y	M	Y	S	CVIET	F	1
SAMN34245370	2014	2013-2014	Binh Phuoc	Region3	C580Y	M	Y	S	S/A	CVIET	Y	1	1	0	C580Y	M	Y	S	CVIET	Y	0
SAMN34245371	2015	2015-2016	Binh Phuoc	Region3	C580Y	M	Y	S	S/A	CVIET	Y	1	1	0	C580Y	M	Y	S	CVIET	Y	1
SAMN34245372	2015	2015-2016	Binh Phuoc	Region3	C580Y	M			A	CVIET	Y	1	1	0		M	Y	S	CVI-T		1
SAMN34245373	2015	2015-2016	Binh Phuoc	Region3	I543T/K607E	V/M	D		A					1
SAMN34245374	2015	2015-2016	Binh Phuoc	Region3	C580Y	M	D/Y		A	CVIET	F	2	1	0
SAMN34245375	2015	2015-2016	Binh Phuoc	Region3	C580Y	M	Y		A	CVIET	F	1	1	0		M	Y	S	CVIET		1
SAMN34245376	2015	2015-2016	Binh Phuoc	Region3	C580Y	M			A	CVIET	Y	1	1	0		M	Y	S	CVIET		1
SAMN34245377	2015	2015-2016	Binh Phuoc	Region3	C580Y	M	Y	S	A	CVIET	F	1	1	0		M	Y	S	CVIET		1
SAMN34245378	2015	2015-2016	Binh Phuoc	Region3	I543T/C580Y	V/M	D/Y			CVI[E/D]T	F	1	1	1
SAMN34245379	2015	2015-2016	Binh Phuoc	Region3		V/M	D							1						-
SAMN34245380	2015	2015-2016	Binh Phuoc	Region3	WT	V/M	D/Y	S	A	CVIET	Y	1	1	0		M	Y	S	CVIET		1
SAMN34245381	2015	2015-2016	Binh Phuoc	Region3	C580Y	M	Y		A	CVIET	F	1	1	0
SAMN34245382	2015	2015-2016	Binh Phuoc	Region3	C580Y	M	Y	S	S/A	CVIET	Y	1	2	0	C580Y	M	Y	S	CVIET	[Y/F]	1
SAMN34245383	2015	2015-2016	Binh Phuoc	Region3	C580Y	M	Y	S	A	CVIET	F	2	1	0		M	Y	S	CVIET		1
SAMN34245384	2015	2015-2016	Binh Phuoc	Region3	P553L	M	Y	N	A	CVIDT	Y	1	1	0		M	Y	N	CVIDT		1
SAMN34245385	2015	2015-2016	Binh Phuoc	Region3	WT	M	Y	S	S/A	CVIET	Y	1	1	0		M	Y	S	CVIET		0
SAMN34245386	2015	2015-2016	Binh Phuoc	Region3	I543T	V/M	Y	S	S/A	CVIET	Y	1	1	0		M	Y	S	CVIET		1
SAMN34245387	2015	2015-2016	Binh Phuoc	Region3	WT	V	Y	S	S	CVIET	Y			0		-	Y	S	CVIET		0
SAMN34245388	2015	2015-2016	Binh Phuoc	Region3	WT	V	Y	N	S/A	CVIDT	Y	1	1	0		V	Y	N	CVIDT		1
SAMN34245389	2015	2015-2016	Binh Phuoc	Region3	WT	M	D	S	S/A	CVIET	Y	1	1			M	D	S	CVIET		0
SAMN34245390	2000	2000-2005	Binh Thuan	Region2	T474I	M	Y	N	A			1	2	0
SAMN34245391	2000	2000-2005	Binh Thuan	Region2	WT	V/M	D							1
SAMN34245392	2000	2000-2005	Binh Thuan	Region2	I543T	V	D		A
SAMN34245393	2000	2000-2005	Binh Thuan	Region2	WT	V/M	D													-
SAMN34245394	2000	2000-2005	Binh Thuan	Region2	P553L	V	Y	S	A	CVIET	Y	1	1	0		V	Y	S			1
SAMN34245395	2000	2000-2005	Binh Thuan	Region2		V	D			CVIDT				0
SAMN34245396	2000	2000-2005	Binh Thuan	Region2	T474I/I543T	V			A	CVMNK
SAMN34245397	2000	2000-2005	Binh Thuan	Region2	WT	V														-
SAMN34245398	2000	2000-2005	Binh Thuan	Region2	I543T	V	D/Y
SAMN34245399	2000	2000-2005	Binh Thuan	Region2	P553L/K607E	M	D/Y	S	A	CVIET	Y	1	1	0		M	D	S	CVIET		1
SAMN34245400	2000	2000-2005	Binh Thuan	Region2	P553L	M	Y	N	A	CVIDT	Y	1	1	0		M	-	N			1
SAMN34245401	2000	2000-2005	Binh Thuan	Region2	WT	M	Y				Y
SAMN34245402	2000	2000-2005	Binh Thuan	Region2	I543T	M	D/Y		A	CVI[E/D]T	Y			1
SAMN34245403	2000	2000-2005	Binh Thuan	Region2	WT						Y			1
SAMN34245404	2000	2000-2005	Binh Thuan	Region2	I543T	V/M	D
SAMN34245405	2000	2000-2005	Binh Thuan	Region2	WT	M		S		CVMNK	Y			1
SAMN34245406	2000	2000-2005	Binh Thuan	Region2	WT	M	D			CVIDT				1						-
SAMN34245407	2000	2000-2005	Binh Thuan	Region2	WT	V/M	D
SAMN34245408	2000	2000-2005	Binh Thuan	Region2	WT	V	Y	N
SAMN34245409	2000	2000-2005	Binh Thuan	Region2	I543T	V/M	D/Y	N/S	A	CVI[E/D]T	Y			0
SAMN34245410	2015	2015-2016	Gia Lai	Region1	Y511H	V	Y		A	CVIET	F				Y511H	V	-	S	CVIET		1
SAMN34245411	2015	2015-2016	Gia Lai	Region1	C580Y	M	Y		A	CVIET	F			0	C580Y	M	Y	S	CVIET		1
SAMN34245412	2015	2015-2016	Gia Lai	Region1	C469Y	V	D		A	CVMNK	Y				C469F	V	D	N	CVMNK		1
SAMN34245413	2015	2015-2016	Gia Lai	Region1	WT	V	D	N	A	CVIET	Y			0	WT	V	D	N	CVIET		1
SAMN34245414	2015	2015-2016	Gia Lai	Region1	P553L	M	D	N	A	CVIDT	Y			0	P553L	M	D	N			1
SAMN34245415	2015	2015-2016	Gia Lai	Region1	C469Y	V	D		A	CVMNK	Y				C469F	V	D	N	CVMNK		1
SAMN34245416	2015	2015-2016	Gia Lai	Region1	C580Y	M	Y	S	A	CVIET	F			0	C580Y	M	Y	S	CVIET		1
SAMN34245417	2015	2015-2016	Gia Lai	Region1	C580Y	M	Y	S	A	CVIET	F			0	C580Y	M	Y	S	CVIET		1
SAMN34245418	2015	2015-2016	Gia Lai	Region1	C580Y	M	Y		A	CVIET	F			0	C580Y	M	Y	S	CVIET		1
SAMN34245419	2015	2015-2016	Gia Lai	Region1	C580Y	M	Y		A	CVIET	F	1	1	0	C580Y	M	Y	S	CVIET		1
SAMN34245420	2015	2015-2016	Gia Lai	Region1	C580Y	M	Y	S	A	CVIET	F	1	1	0	C580Y	M	Y	S	CVIET		1
SAMN34245421	2015	2015-2016	Gia Lai	Region1	WT	V	D	S	A	CVIET	Y	1	1	0	WT	V	D	S	CVIET		1
SAMN34245422	2015	2015-2016	Gia Lai	Region1	C580Y	M	Y	S	A	CVIET		1	1	0		M	Y	S	CVIET		1
SAMN34245423	2015	2015-2016	Gia Lai	Region1	C580Y	M	Y	S	A	CVIET	F	1	1	1	C580Y	M	Y	S	CVIET		1
SAMN34245424	2015	2015-2016	Gia Lai	Region1	WT	V	D	S	A	CVIET	Y	1	1	0	C580Y/WT	-	-	-	CVIET		0
SAMN34245425	2015	2015-2016	Gia Lai	Region1	C580Y	M	Y	S	A	CVIET	F	1	1	0	C580Y	M	Y	S	CVIET		1
SAMN34245426	2015	2015-2016	Gia Lai	Region1	C580Y	M	Y	N	A	CVIDT	F	1	1	0	C580Y	M	Y	N	CVIDT		1
SAMN34245427	2015	2015-2016	Gia Lai	Region1	C580Y	M	Y	S	A	CVIET	F	1	1	0	C580Y	M	Y	S	CVIET		1
SAMN34245428	2015	2015-2016	Gia Lai	Region1	C580Y	M	Y		A	CVIET	F	1	1	1	C580Y	M	Y	S	CVIET		1
SAMN34245429	2015	2015-2016	Gia Lai	Region1	C580Y	M	Y		A	CVIDT	F	1	1	0	C580Y	M	Y	N	CVIDT		1
SAMN34245430	2015	2015-2016	Gia Lai	Region1	C580Y	M	Y	N	A	CVIDT	F	1	1	1	C580Y	M	Y	N	CVIDT		1
SAMN34245431	2015	2015-2016	Gia Lai	Region1	P553L	M	D	N	A	CVIDT	Y	1	1	0	P553L	M	D	N	CVIDT		1
SAMN34245432	2015	2015-2016	Gia Lai	Region1	C580Y	M	Y	N	A	CVIDT		1	1	0	C580Y	M	Y	N	CVIDT		1
SAMN34245433	2015	2015-2016	Gia Lai	Region1	C580Y	M	Y	N	A	CVIDT	F	1	1		C580Y	M	Y	N	CVIDT		1
SAMN34245434	2015	2015-2016	Gia Lai	Region1	C580Y	M	Y		A	CVIDT	F	1	1	0	C580Y	M	Y	N	CVIDT		1
SAMN34245435	2015	2015-2016	Gia Lai	Region1	C580Y				A			1	1	1		M	Y	S	CVIET		1
SAMN34245436	2015	2015-2016	Gia Lai	Region1						CVIET	F	2	2	0	Y511H	V	Y	S	CVIET		1
SAMN34245437	2015	2015-2016	Gia Lai	Region1	C580Y	M	Y		A	CVIET	F	2	1	0	C580Y	M	Y	S	CVIET		1
SAMN34245438	2015	2015-2016	Gia Lai	Region1	C580Y	M	Y		A	CVIET	F	2	1	0	C580Y	M	Y	S	CVIET		1
SAMN34245439	2015	2015-2016	Gia Lai	Region1	WT	M	D		A					0
SAMN34245440	2015	2015-2016	Gia Lai	Region1	C580Y	M	Y	S	A	CVIET	F	1	1	0	C580Y	M	Y	S	CVIET		1
SAMN34245441	2015	2015-2016	Gia Lai	Region1	C580Y	M	Y	S	A	CVIET	F	1	1	0		M	Y	S			1
SAMN34245442	2015	2015-2016	Gia Lai	Region1	C469Y	V			A	CVMNK	Y	1	1	0	C469F	V	D	N	CVMNK		1
SAMN34245443	2015	2015-2016	Gia Lai	Region1	WT	M	D	N	A	CVMNK	F	1	1	0	WT	M	D	N	CVMNK		1
SAMN34245444	2015	2015-2016	Gia Lai	Region1	P553L						F	1	1	0		M	D	-			1
SAMN34245445	2015	2015-2016	Gia Lai	Region1	C580Y	M			A	CVIDT	Y	1	2	1	C580Y	M	D	N	CVIDT		1
SAMN34245446	2015	2015-2016	Gia Lai	Region1	C469Y	V	D		A	CVMNK	Y	1	1
SAMN34245447	2015	2015-2016	Gia Lai	Region1	C580Y	M	Y	N	A	CVIDT	F	1	1	0	C580Y	M	Y	N	CVIDT		1
SAMN34245448	2015	2015-2016	Gia Lai	Region1	C580Y	M	D	N	A	CVIDT	Y	1	1	0	C580Y	M	D	N	CVIDT		1
SAMN34245449	2015	2015-2016	Gia Lai	Region1	C580Y	M	Y		A	CVIET	F	1	1	1	C580Y	M	Y	S	CVIET		1
SAMN34245450	2015	2015-2016	Gia Lai	Region1	Y511H/C580Y	M	Y		A	CVIET	F	1	1	0	Y511H	M	Y	S	CVIET		1
SAMN34245451	2015	2015-2016	Gia Lai	Region1	WT	M	D		A	CVMNK	F	1	2	0	WT	M	D	N	CVMNK		1
SAMN34245452	2015	2015-2016	Gia Lai	Region1	Y511H	M	Y	S	A	CVIET	F	1	1	0	Y511H	M	Y	S	CVIET		1
SAMN34245453	2015	2015-2016	Gia Lai	Region1		M	D	N		CVIDT	Y	1	1	1		M	D	N			1
SAMN34245454	2015	2015-2016	Gia Lai	Region1	WT	M	D		A	CVIET	Y	1	1	1
SAMN34245455	2015	2015-2016	Gia Lai	Region1	WT	M	D		A	CVMNK	F	1	1	0	WT	M	D	N	CVMNK		1
SAMN34245456	2015	2015-2016	Gia Lai	Region1		M	Y	S		CVIET	F				C580Y	M	Y	S	CVIET		1
SAMN34245457	2015	2015-2016	Gia Lai	Region1								1	1			-	Y	S	CVIET		1
SAMN34245458	2015	2015-2016	Gia Lai	Region1	Y511H	V	Y		A	CVIET	F	1	2	0	Y511H	V	Y	S	CVIET		1
SAMN34245459	2015	2015-2016	Gia Lai	Region1	C580Y				A	CVIET				1		M	Y	S	CVI-T		1
SAMN34245460	2015	2015-2016	Gia Lai	Region1	C580Y	M	Y	N	A	CVIDT	F	1	1	1		M	Y	N	CVIDT		1
SAMN34245461	2016	2015-2016	Gia Lai	Region1	C580Y	M	Y		A	CVIET	F	1	1	0	C580Y	M	Y	S	CVIET		1
SAMN34245462	2016	2015-2016	Gia Lai	Region1	C580Y	M	Y	N	A	CVIDT	F	1	1	0	C580Y	M	Y	N	CVIDT		1
SAMN34245463	2016	2015-2016	Gia Lai	Region1	WT	V	D	N	A	CVIDT	Y	1	1		WT	V	D	N	CVIDT		1
SAMN34245464	2016	2015-2016	Gia Lai	Region1	C580Y	M	Y		A	CVIET	F	1	1	0	C580Y	M	Y	S	CVIET		1
SAMN34245465	2016	2015-2016	Gia Lai	Region1	C469Y				A			2	1							-
SAMN34245466	2016	2015-2016	Gia Lai	Region1	P553L	M			A	CVIDT	Y	1	1	0	P553L	M	D	N	CVIDT		1
SAMN34245467	2016	2015-2016	Gia Lai	Region1		M				CVIDT		2	1
SAMN34245468	2016	2015-2016	Gia Lai	Region1	C580Y	M				CVIDT	F	1	1	0
SAMN34245469	2016	2015-2016	Gia Lai	Region1	WT							1								-
SAMN34245470	2011	2011-2012	Gia Lai	Region1	P553L	M			A	CVIDT	Y	1	1
SAMN34245471	2011	2011-2012	Gia Lai	Region1	P553L	V		N	A	CVIDT				0
SAMN34245472	2011	2011-2012	Gia Lai	Region1	WT	V	D	N	A	CVMNK	Y	1	1	0
SAMN34245473	2011	2011-2012	Gia Lai	Region1	P443L	V	D	N	A	CVIET	Y	1	1	1
SAMN34245474	2011	2011-2012	Gia Lai	Region1	C469Y	V	D	N	A	CVIET	Y/F	1	1	0
SAMN34245475	2011	2011-2012	Gia Lai	Region1	WT	V	D	N	A	CVIDT	Y	1	1	0
SAMN34245476	2011	2011-2012	Gia Lai	Region1	WT	V	D	N	A	CVIDT	Y	1	1	0
SAMN34245477	2011	2011-2012	Gia Lai	Region1	P553L	V	D		A	CVIDT	Y	1	1
SAMN34245478	2011	2011-2012	Gia Lai	Region1	WT	V	D		A	CVIDT	Y	1	1	1
SAMN34245479	2012	2011-2012	Gia Lai	Region1	WT	V	D	N	A	CVIDT	Y	1	1	0
SAMN34245480	2012	2011-2012	Gia Lai	Region1	WT	M	Y	S	A	CVIET	F	1	2	0
SAMN34245481	2012	2011-2012	Gia Lai	Region1	P553L	V	D	N	A	CVIDT	Y	1	1	0
SAMN34245482	2012	2011-2012	Gia Lai	Region1	WT	M	D		A	CVIET	Y	1	1	0
SAMN34245483	2012	2011-2012	Gia Lai	Region1	WT	V						2	1	0
SAMN34245484	2012	2011-2012	Gia Lai	Region1	C469Y/I543T	V	D	N	A	CVIDT	Y	1	1	0
SAMN34245485	2012	2011-2012	Gia Lai	Region1	WT	V						1	1	1
SAMN34245486	2012	2011-2012	Gia Lai	Region1	C580Y	M	Y	S	A	CVIET	Y	1	1	0
SAMN34245487	2012	2011-2012	Gia Lai	Region1	C469Y	V	D	N	A	CVIDT	Y	1	1	0
SAMN34245488	2012	2011-2012	Gia Lai	Region1	WT	V
SAMN34245489	2012	2011-2012	Gia Lai	Region1	P553L	V	D	N	A	CVIDT	Y	1	1
SAMN34245490	2011	2011-2012	Khan Hoa	Region2	I543T	V/M	D		A	CVMNK		1	1	1
SAMN34245491	2011	2011-2012	Khan Hoa	Region2	I543T	V/M	D			CVIET	Y	1	1	1		M	Y	N	CVIDT		1
SAMN34245492	2011	2011-2012	Khan Hoa	Region2	WT	V	D	N		CVMNK	Y	1	1	0		V	D	N	CVMNK	-	1
SAMN34245493	2011	2011-2012	Khan Hoa	Region2	I543T	V		N			Y	1	1	0		V	D	N	CVI-T		1
SAMN34245494	2011	2011-2012	Khan Hoa	Region2	WT	V/M	Y		A					0		V	Y	N	CVI-T		1
SAMN34245495	2011	2011-2012	Khan Hoa	Region2								1	1			V	D	N	CVMNK	-	1
SAMN34245496	2011	2011-2012	Khan Hoa	Region2		M	D					1	1	0
SAMN34245497	2011	2011-2012	Khan Hoa	Region2	WT	V	Y	N	A		Y	1	1	0		V	Y	N	CVI-T		1
SAMN34245498	2011	2011-2012	Khan Hoa	Region2	WT	V/M	D	N	A	CVIDT	Y/F	1	1	0		M	D	N	CVI-T		0
SAMN34245499	2011	2011-2012	Khan Hoa	Region2	P553L	V	D	N	A	CVIDT	Y	2	1	0
SAMN34245500	2014	2013-2014	Khan Hoa	Region2	WT	V	D	N	A	CVI[E/D]T	Y	1	1			V	D	N	CVIDT		1
SAMN34245501	2014	2013-2014	Khan Hoa	Region2	P553L	V	D	N	A	CVIET	Y	1	1			V	D	N	CVIET		0
SAMN34245502	2014	2013-2014	Khan Hoa	Region2	WT	M	D	N	A	CVIET	Y	1	1	0		M	D	N	CVIET		1
SAMN34245503	2014	2013-2014	Khan Hoa	Region2	WT	M	D	N	A	CVMNK	Y	1	1			M	D	N	CVMNK		1
SAMN34245504	2014	2013-2014	Khan Hoa	Region2	WT	M	D	N	A	CVMNK	Y	1	1	0		M	D	N	CVMNK		1
SAMN34245505	2014	2013-2014	Khan Hoa	Region2	C580Y	V	D	N	A	CVIDT	Y	1	1	0		V	D	N	CVIDT		1
SAMN34245506	2014	2013-2014	Khan Hoa	Region2	WT	M	D	N	A	CVMNK	Y	1	1			M	D	N	CVMNK		1
SAMN34245507	2014	2013-2014	Khan Hoa	Region2	WT	M	D	N	A	CVMNK	Y	1	1	0		M	D	N	CVMNK		1
SAMN34245508	2014	2013-2014	Khan Hoa	Region2	WT	M	D	N	A	CVMNK	Y	1	1			M	D	N	CVMNK		1
SAMN34245509	2014	2013-2014	Khan Hoa	Region2	WT	V	D	N	A	CVIET	Y	1	1			V	D	N	CVIET		1
SAMN34245510	2014	2013-2014	Khan Hoa	Region2	WT	V	D	N	A	CVIET	Y	1	1	0		V	D	N	CVIET		1
SAMN34245511	2014	2013-2014	Khan Hoa	Region2	P553L	V	D	N	A	CVIET	Y	1	1			V	D	N	CVIET		1
SAMN34245512	2014	2013-2014	Khan Hoa	Region2	P553L	V	D	N	A	CVIET	Y	1	1	0		V	D	N	CVMNK/CVI-T		0
SAMN34245513	2014	2013-2014	Khan Hoa	Region2	WT	V	D	N	A	CVIET	Y	1	1	0		V	D	N	CVIET		1
SAMN34245514	2014	2013-2014	Khan Hoa	Region2	WT	M	D	N	A	CVMNK	Y	1	1	0		M	-	N	CVMNK		1
SAMN34245515	2014	2013-2014	Khan Hoa	Region2	WT	V	D	N	A	CVIDT	Y	1	1	0		V	D	N	CVIDT		1
SAMN34245516	2014	2013-2014	Khan Hoa	Region2	P553L	V	D	N/S	A	CVIET	Y	1	1	0		V	D	-	CVIET		0
SAMN34245517	2014	2013-2014	Khan Hoa	Region2	WT	M	D	N	A	CVMNK	Y	1	1	0		M	D	N	CVMNK		1
SAMN34245518	2014	2013-2014	Khan Hoa	Region2	WT	M	D		A	CVMNK	Y	1	1			M	D	N	CVMNK		1
SAMN34245519	2014	2013-2014	Khan Hoa	Region2	C580Y	M	Y	N	A	CVIDT	Y	1	1	0		M	Y	N	CVIDT		1
SAMN34245520	2014	2013-2014	Khan Hoa	Region2	C580Y	M	Y	N	A	CVIDT	Y	1	1	0		M	Y	N	CVIDT		1
SAMN34245521	2014	2013-2014	Khan Hoa	Region2	WT	M	D	N	A	CVMNK	Y	1	1	0		M	D	N	CVMNK		1
SAMN34245522	2014	2013-2014	Khan Hoa	Region2	WT	M	D	N	A	CVMNK	Y	1	1
SAMN34245523	2014	2013-2014	Khan Hoa	Region2	P553L	V	D	S	A	CVIET	Y	1	1	0		-	D	-	CVMNK/CVI-T		1
SAMN34245524	2014	2013-2014	Khan Hoa	Region2	C580Y	V	D	N	A	CVIDT	Y	1	1			V	D	N	CVIDT		1
SAMN34245525	2014	2013-2014	Khan Hoa	Region2	WT	V	D	N	A	CVIET	Y	1	1	0		V	D	N	CVIET		1
SAMN34245526	2014	2013-2014	Khan Hoa	Region2	P553L	V/M					Y	1	1	0		V	D	N	CVMNK		1
SAMN34245527	2014	2013-2014	Khan Hoa	Region2	WT	V			A	CVIET	Y	1	1	0		V	D	N	CVIET		1
SAMN34245528	2014	2013-2014	Khan Hoa	Region2	WT	V	D	N	A	CVIET	Y	1	1	0		V	D	N	CVIET		1
SAMN34245529	2014	2013-2014	Khan Hoa	Region2	WT	V	D	N	A	CVIET	Y	1	1	0		V	D	N	CVIET		1
SAMN34245530	2014	2013-2014	Khan Hoa	Region2	C580Y	M	D	N	A	CVIDT	F	1	1	0		M	D	N	CVIDT		1
SAMN34245531	2014	2013-2014	Khan Hoa	Region2	WT	V	D	N	A	CVIET	Y	1	1
SAMN34245532	2014	2013-2014	Khan Hoa	Region2	WT	V	D	N	A	CVIET	Y	1	1	0		-	D	-			1
SAMN34245533	2014	2013-2014	Khan Hoa	Region2	WT	V	D	N	A	CVIET	Y	1	1	0		V	D	N	CVIET		1
SAMN34245534	2014	2013-2014	Khan Hoa	Region2	WT	V			A	CVIET	Y/F	1	1			V	D	N	CVIET		1
SAMN34245535	2014	2013-2014	Khan Hoa	Region2								1	1	1		V	D	N	CVIET		1
SAMN34245536	2014	2013-2014	Khan Hoa	Region2	WT	V	D	N	A	CVIET	Y	1	1	0		V	D	N	CVIET		1
SAMN34245537	2014	2013-2014	Khan Hoa	Region2	C580Y	M	D	N	A	CVIDT	F	1	1	0		M	D	N	CVIDT		1
SAMN34245538	2014	2013-2014	Khan Hoa	Region2	WT	M	Y	N	A	CVMNK	Y	1	1	0		M	Y	N			1
SAMN34245539	2014	2013-2014	Khan Hoa	Region2	P553L	V	D	N		CVIET	Y	1	1	0
SAMN34245540	2014	2013-2014	Khan Hoa	Region2	WT	V	D	N	A	CVIET	Y	1	1	0		V	D	N	CVIET		1
SAMN34245541	2014	2013-2014	Khan Hoa	Region2	C580Y	M	D	N	A	CVIDT	F	1	1	0		M	D	N	CVIDT		1
SAMN34245542	2014	2013-2014	Khan Hoa	Region2	C580Y	M	D	N	A	CVIDT	F	1	1	0		M	D	N	CVIDT		1
SAMN34245543	2014	2013-2014	Khan Hoa	Region2	P553L	V	D	S	A	CVIET	Y	1	1	0		V	D	S	CVIET		1
SAMN34245544	2014	2013-2014	Khan Hoa	Region2	P553L	V	D	N	A	CVIET	Y	1	1	0		V	D	N	CVIET		1
SAMN34245545	2014	2013-2014	Khan Hoa	Region2	P553L	V	D	N	A	CVIET	Y	1	1	0		V	D	N	CVIET		1
SAMN34245546	2003	2000-2005	Ninh Thuan	Region2	WT	V	D	N	A	CVMNK	Y	1	1			V	D	N	CVMNK		1
SAMN34245547	2003	2000-2005	Ninh Thuan	Region2	WT	V/M	D				Y
SAMN34245548	2003	2000-2005	Ninh Thuan	Region2	WT	V	D	N	A	CVIDT	Y	1	1	0		V	D	N	CVIDT		1
SAMN34245549	2003	2000-2005	Ninh Thuan	Region2	WT	M
SAMN34245550	2003	2000-2005	Ninh Thuan	Region2	WT	V	D	N	A	CVMNK	Y	1	1	0		V	D	N	CVMNK		1
SAMN34245551	2003	2000-2005	Ninh Thuan	Region2	WT	V	D	N	A	CVMNK	Y	1	1	0		V	D	N			1
SAMN34245552	2003	2000-2005	Ninh Thuan	Region2	I543T	V/M	D/Y	N	A	CVI[E/D]T	Y			0
SAMN34245553	2003	2000-2005	Ninh Thuan	Region2	WT	V	D	N	A	CVIDT	Y	1	1	0		V	D	N	CVIDT		1
SAMN34245554	2003	2000-2005	Ninh Thuan	Region2	WT	V	D	N		CVMNK	Y	1	1	0
SAMN34245555	2003	2000-2005	Ninh Thuan	Region2	WT	V	D	N	A	CVIDT	Y	1	1	0		V	D	N	CVIDT		1
SAMN34245556	2003	2000-2005	Ninh Thuan	Region2	WT	V	D	N	A	CVIDT	Y	1	1	0		-	D	N	CVIDT		1
SAMN34245557	2003	2000-2005	Ninh Thuan	Region2	WT	V	D/Y	N	A	CVI[E/D]T	Y			0
SAMN34245558	2005	2000-2005	Ninh Thuan	Region2	WT	V	D	N	A	CVIDT	Y	1	1	0		V	D	N		-	1
SAMN34245559	2005	2000-2005	Ninh Thuan	Region2	WT	V				CVMNK
SAMN34245560	2005	2000-2005	Ninh Thuan	Region2	WT	V	D	N			Y	1	1	0		-	D	N		-	1
SAMN34245561	2005	2000-2005	Ninh Thuan	Region2	WT	V	D	N	A	CVMNK		1	1	0		-	D	N	CVMNK		1
SAMN34245562	2005	2000-2005	Ninh Thuan	Region2	WT	V	D	N	A	CVMNK	Y	1	1	0		V	D	N	CVMNK		1
SAMN34245563	2005	2000-2005	Ninh Thuan	Region2		V	D					1	1	0
SAMN34245564	2005	2000-2005	Ninh Thuan	Region2	WT	V	D	N		CVIDT	Y	1	1	0		V	D	N	CVIDT		1
SAMN34245565	2005	2000-2005	Ninh Thuan	Region2	I543T	V/M	D/Y	N/S	A	CVI[E/D]T	Y	1	1	0
SAMN34245566	2005	2000-2005	Ninh Thuan	Region2	WT	V	D	N	A	CVMNK		1	1	0
SAMN34245567	2005	2000-2005	Ninh Thuan	Region2	WT	V	D	N	A	CVMNK	Y	1	1	0		V	D	N	CVMNK		1
SAMN34245568	2005	2000-2005	Ninh Thuan	Region2	WT	V	D	S	A	CVIET	F	1	1	0		V	D	S	CVIET		1
SAMN34245569	2005	2000-2005	Ninh Thuan	Region2		V	D					1	1	1		M	D	N		-	1
SAMN34245570	2005	2000-2005	Ninh Thuan	Region2	I543T	V	D	N	A		Y	1	1	1		V	D	N	CVIDT		1
SAMN34245571	2005	2000-2005	Ninh Thuan	Region2	WT	V	D	N	A	CVIDT		1	1	0		V	D	N			1
SAMN34245572	2005	2000-2005	Ninh Thuan	Region2	WT	V	D	N	A	CVMNK	Y	1	1			V	D	N	CVMNK		1
SAMN34245573	2005	2000-2005	Ninh Thuan	Region2		V	D	N		CVMNK		1	1	1		V	D	N			1
SAMN34245574	2005	2000-2005	Ninh Thuan	Region2	WT	V		N	A	CVIDT	Y	1	1	0		V	D	N	CVIDT		1
SAMN34245575	2005	2000-2005	Ninh Thuan	Region2								1	1	1		V	D	N			1
SAMN34245576	2005	2000-2005	Ninh Thuan	Region2	WT	M	D	N	A	CVIDT	Y	1	1	0		M	D	N	CVIDT		1
SAMN34245577	2005	2000-2005	Ninh Thuan	Region2	WT	V	D	N	A	CVIDT	Y	1	1	0		V	D	N	CVIDT		1
SAMN34245578	2005	2000-2005	Ninh Thuan	Region2	C580Y	V	D	N	A	CVMNK	Y	1	1	0		V	D	N	CVMNK		1
SAMN34245579	2005	2000-2005	Ninh Thuan	Region2	I543T	V/M	D		A	CVMNK		1	1	0		V	-	N	CVMNK	-	1
SAMN34245580	2005	2000-2005	Ninh Thuan	Region2	WT	V	D			CVMNK	Y	1	1	1		V	D	N	CVMNK		1
SAMN34245581	2005	2000-2005	Ninh Thuan	Region2	WT	V			A	CVMNK		1	1			V	D	N	CVMNK		1
SAMN34245582	2005	2000-2005	Ninh Thuan	Region2	I543T	V	D	N	A	CVIET	F	1	1	0		V	D	N	CVI-T		1
SAMN34245583	2005	2000-2005	Ninh Thuan	Region2	WT	V		N	A		F	1	1			V	D	N		-	1
SAMN34245584	2005	2000-2005	Ninh Thuan	Region2	WT	V	D	N		CVIDT	Y	1	1	0		V	D	N			1
SAMN34245585	2005	2000-2005	Ninh Thuan	Region2	WT	V	Y	N	A	CVMNK	Y	1	1	1		-	Y	N	CVMNK	-	1
SAMN34245586	2005	2000-2005	Ninh Thuan	Region2	WT	V/M	D/Y		A	CVIET				0
SAMN34245587	2005	2000-2005	Ninh Thuan	Region2	WT	V	D	N	A	CVMNK	Y	1	1	0		-	D	N	CVMNK		1
SAMN34245588	2005	2000-2005	Ninh Thuan	Region2	WT	V	D	N	A	CVMNK	Y	1	1	0		V	D	N	CVMNK		1
SAMN34245589	2005	2000-2005	Ninh Thuan	Region2	WT	V	D	N		CVIDT		1	1			-	D	-			1
SAMN34245590	2005	2000-2005	Ninh Thuan	Region2	WT	V	D	N	A	CVMNK	Y	1	1	0		V	D	N	CVMNK		1
SAMN34245591	2005	2000-2005	Ninh Thuan	Region2	WT		D	N		CVIDT		1	1			-	D	N	CVI-T	-	0
SAMN34245592	2005	2000-2005	Ninh Thuan	Region2								1	1	0
SAMN34245593	2006	2006-2010	Ninh Thuan	Region2	WT	V	D	N	A	CVIDT	Y	1	1	0		V	D	N	CVIDT		1
SAMN34245594	2007	2006-2010	Ninh Thuan	Region2	WT	V	D	N	A	CVMNK	Y	1	1	0		V	D	N	CVMNK		1
SAMN34245595	2006	2006-2010	Ninh Thuan	Region2	WT	V	D	N	A	CVIDT	Y	1	1	0		V	D	N	CVIDT		1
SAMN34245596	2006	2006-2010	Ninh Thuan	Region2	WT	V	D	N	A	CVIDT	Y	1	1	0		V	D	N			1
SAMN34245597	2006	2006-2010	Ninh Thuan	Region2	WT	V	D	N	A	CVIDT	Y	1	1	0		V	D	N	CVIDT		1
SAMN34245598	2006	2006-2010	Ninh Thuan	Region2	WT	V	D	N	A	CVMNK	Y	1	1	0		-	D	N	CVMNK		1
SAMN34245599	2007	2006-2010	Ninh Thuan	Region2	WT	V	D	N	A	CVMNK	Y	1	1	1		V	D	N	CVMNK		1
SAMN34245600	2006	2006-2010	Ninh Thuan	Region2	WT	V	D	N	A	CVMNK	Y	1	1	0		V	D	N	CVMNK		1
SAMN34245601	2007	2006-2010	Ninh Thuan	Region2	WT	V	D	N	A	CVMNK	Y	1	1	0		-	D	N	CVMNK		1
SAMN34245602	2006	2006-2010	Ninh Thuan	Region2		V	D	N	A	CVMNK	Y	1	1	0
SAMN34245603	2006	2006-2010	Ninh Thuan	Region2	R539T	V	D	N	A	CVMNK	F	1	1	0
SAMN34245604	2006	2006-2010	Ninh Thuan	Region2	WT	V	D	N	A	CVMNK	Y	1	1	0		V	D	N	CVMNK/CVI-T		0
SAMN34245605	2006	2006-2010	Ninh Thuan	Region2	WT	V/M								1
SAMN34245606	2007	2006-2010	Ninh Thuan	Region2	WT	V	D	N	A	CVMNK	Y	1	1	0		V	D	N	CVMNK		1
SAMN34245607	2007	2006-2010	Ninh Thuan	Region2	WT	V	D	N	A	CVIDT	Y	1	1	0
SAMN34245608	2007	2006-2010	Ninh Thuan	Region2	WT	V	D	N	A	CVIDT	Y	1	1	0		V	D	N	CVMNK		1
SAMN34245609	2007	2006-2010	Ninh Thuan	Region2	WT	V	D	N	A	CVMNK	Y	1	1	0
SAMN34245610	2006	2006-2010	Ninh Thuan	Region2	WT	V	D				Y	2	1	0		V	Y	N	CVIDT		1
SAMN34245611	2006	2006-2010	Ninh Thuan	Region2	WT	V	D	N	A	CVMNK	Y			1
SAMN34245612	2006	2006-2010	Ninh Thuan	Region2	WT	V	D	N	A	CVMNK	Y		1	0		V	D	N	CVMNK		1
SAMN34245613	2006	2006-2010	Ninh Thuan	Region2	WT	V	D	N	A	CVIDT	Y	1	1	0		M	D	-	CVIDT		1
SAMN34245614	2007	2006-2010	Ninh Thuan	Region2	WT	V	D	N	A	CVMNK	Y	1	1	0		V	D	N	CVMNK		1
SAMN34245615	2007	2006-2010	Ninh Thuan	Region2	WT	V	D	N	A	CVMNK	Y	1	1	0		V	D	N	CVMNK		0
SAMN34245616	2012	2011-2012	Ninh Thuan	Region2	C580Y	M			A	CVIET	Y	1	1	0		-	D	N	CVMNK		1
SAMN34245617	2012	2011-2012	Ninh Thuan	Region2	WT	V	D	N	A	CVMNK	Y	1	1	0		V	D	N	CVMNK		1
SAMN34245618	2012	2011-2012	Ninh Thuan	Region2	WT	V	D	N	A	CVMNK	Y	1	1	0		V	D	N	CVMNK		1
SAMN34245619	2012	2011-2012	Ninh Thuan	Region2	WT	V	D	N	A	CVMNK	Y	1	1	0		-	D	N	CVMNK		1
SAMN34245620	2012	2011-2012	Ninh Thuan	Region2	I543T/C580Y	V/M	D	N	S/A	CVMNK	Y	1	1	1
SAMN34245621	2012	2011-2012	Ninh Thuan	Region2	WT	V	D	N	A	CVMNK	Y	1	1			V	D	N	CVMNK		1
SAMN34245622	2012	2011-2012	Ninh Thuan	Region2	WT	V			A	CVMNK	Y			0		V	D	N	CVMNK		1
SAMN34245623	2012	2011-2012	Ninh Thuan	Region2	WT	V	Y	N	A	CVMNK	Y	1	1	0		V	D	N	CVMNK		1
SAMN34245624	2012	2011-2012	Ninh Thuan	Region2	WT	V	D	N	A	CVMNK	Y	1	1	0		-	D	N			1
SAMN34245625	2012	2011-2012	Ninh Thuan	Region2	WT	V	D	N	A	CVIDT	Y	1	1	0		-	D	N	CVMNK/CVI-T		0
SAMN34245626	2012	2011-2012	Ninh Thuan	Region2	WT	V	D	N	A	CVMNK	Y	1	1	0		V	D	N	CVMNK		1
SAMN34245627	2012	2011-2012	Ninh Thuan	Region2	WT	V	D	S	A	CVIET	Y	1	1	0		V	D	S	CVIET		1
SAMN34245628	2012	2011-2012	Ninh Thuan	Region2	WT	V	D		A	CVMNK	Y	1	1	0		V	D	N			1
SAMN34245629	2012	2011-2012	Ninh Thuan	Region2	WT	V	D	N	A	CVIDT	Y	2	1	0		V	D	N	CVIDT		1
SAMN34245630	2012	2011-2012	Ninh Thuan	Region2	WT	V	D	N	A	CVIDT	Y	1	1	0
SAMN34245631	2012	2011-2012	Ninh Thuan	Region2	WT	V	D	N	A	CVMNK	Y	1	1	0		V	D	N	CVMNK		1
SAMN34245632	2012	2011-2012	Ninh Thuan	Region2	WT	V	D	N	A	CVIDT	Y	1	1			V	D	N	CVIDT		1
SAMN34245633	2012	2011-2012	Ninh Thuan	Region2	WT	V	D	N	A	CVMNK	Y	1	1	0		V	D	N	CVMNK		1
SAMN34245634	2012	2011-2012	Ninh Thuan	Region2	WT	V	D	N	A	CVMNK	Y	1	1	0		V	D	N	CVMNK/CVI-T		1
SAMN34245635	2012	2011-2012	Ninh Thuan	Region2	WT	V	D	N	A	CVMNK	Y	1	1			V	D	N	CVMNK		1
SAMN34245636	2012	2011-2012	Ninh Thuan	Region2	WT	V	D	N	A	CVIDT	Y	1	1	0		V	D	N	CVMNK		1
SAMN34245637	2012	2011-2012	Ninh Thuan	Region2	WT	V	D	N	A	CVMNK	Y	1	1	0		V	D	N	CVMNK		1
SAMN34245638	2012	2011-2012	Ninh Thuan	Region2	WT	V			A	CVMNK	Y	1	1	0		M	D	N	CVMNK		1
SAMN34245639	2012	2011-2012	Ninh Thuan	Region2	WT	V	D	N	A	CVMNK	Y	1	1	0		-	D	N			1
SAMN34245640	2012	2011-2012	Ninh Thuan	Region2	WT	V	D		A	CVMNK	Y	1	1	0		V	D	N			1
SAMN34245641	2012	2011-2012	Ninh Thuan	Region2	WT	V	D			CVMNK	Y	1	1	0		V	D	-			1
SAMN34245642	2012	2011-2012	Ninh Thuan	Region2	WT	V	D		A	CVMNK	Y	1	1	0		V	D	N	CVMNK		1
SAMN34245643	2012	2011-2012	Ninh Thuan	Region2	WT				A	CVMNK		1	1			V	D	N		-	1
SAMN34245644	2012	2011-2012	Ninh Thuan	Region2	WT	V			S	CVIDT	Y	1	1	0		V	D	N	CVIDT		1
SAMN34245645	2012	2011-2012	Ninh Thuan	Region2	WT	V	D		S/A	CVMNK	Y	1	1	1		V	D	N	CVMNK		1
SAMN34245646	2012	2011-2012	Ninh Thuan	Region2	WT	M	D		A	CVMNK	Y	1	1	0		M	D	N	CVMNK		1
SAMN34245647	2012	2011-2012	Ninh Thuan	Region2	WT	V	D	N	A	CVIDT	Y	1	1	0		V	D	N	CVIDT		1
SAMN34245648	2012	2011-2012	Ninh Thuan	Region2	WT	M	D			CVMNK		1	1	0		M	D	N	CVMNK		1
SAMN34245649	2012	2011-2012	Ninh Thuan	Region2	WT	V	D	N	S/A	CVIDT	Y	1	1	1		V	D	N	CVI-T		1
SAMN34245650	2012	2011-2012	Ninh Thuan	Region2	WT	V	D	N	A	CVMNK	Y	2	1	0		-	D	N	CVMNK		1
SAMN34245651	2012	2011-2012	Ninh Thuan	Region2	C580Y	M	Y		A	CVIET	F	1	1	0		M	Y	S	CVIET		1
SAMN34245652	2012	2011-2012	Ninh Thuan	Region2	WT	V	D	N	A	CVIDT	Y	1	1	0		V	D	N	CVIDT		1
SAMN34245653	2012	2011-2012	Ninh Thuan	Region2	WT	V	D	N	A	CVMNK	Y	2	1	0		-	D	N	CVMNK		1
SAMN34245654	2012	2011-2012	Ninh Thuan	Region2	I543T	V/M	D/Y	N/S	A	CVIET	Y	1	1	0		-	-	-	CVMNK/CVI-T		0
SAMN34245655	2012	2011-2012	Ninh Thuan	Region2	WT	V	D	N	A	CVMNK	Y	1	1	0		V	D	N	CVMNK		1
SAMN34245656	2012	2011-2012	Ninh Thuan	Region2	K607E	M	Y	S	A	CVIET	Y	1	1	0		M	Y	S	CVIET		1
SAMN34245657	2012	2011-2012	Ninh Thuan	Region2	I543T	M	Y	S	A	CVIET	Y	1	2	0		M	Y	S	CVIET		0
SAMN34245658	2012	2011-2012	Ninh Thuan	Region2	WT	V	D	S	A	CVIET	Y	1	1	0		V	D	S	CVIET		1
SAMN34245659	2012	2011-2012	Ninh Thuan	Region2	WT	V	D	N	A	CVIDT	Y	1	1	0		-	D	N			1
SAMN34245660	2012	2011-2012	Ninh Thuan	Region2	I543T	M	Y	S	A	CVIET	Y	2	2	0		M	Y	S	CVIET		1
SAMN34245661	2012	2011-2012	Ninh Thuan	Region2	WT	V	D		A	CVIET	Y	2	1	0		V	D	-	CVMNK/CVI-T		0
SAMN34245662	2012	2011-2012	Ninh Thuan	Region2	K607E	M	Y	S	A	CVIET	Y	1	1	0		M	Y	S	CVIET		1
SAMN34245663	2012	2011-2012	Ninh Thuan	Region2	K607E	M	Y	S	A	CVIET	Y	2	1	0		M	Y	S	CVIET		1
SAMN34245664	2012	2011-2012	Ninh Thuan	Region2	WT	V	D	N	A	CVMNK	Y	1	2	0		V	D	N	CVMNK		1
SAMN34245665	2012	2011-2012	Ninh Thuan	Region2	WT			N				1	1	0
SAMN34245666	2012	2011-2012	Ninh Thuan	Region2	K607E	M	Y	S	A	CVIET	Y	2	1	0		M	Y	S	CVIET		1
SAMN34245667	2012	2011-2012	Ninh Thuan	Region2	WT	V	D	N	A	CVMNK	Y	1	1			V	D	N	CVMNK		1
SAMN34245668	2012	2011-2012	Ninh Thuan	Region2	C580Y	M	Y	S		CVIET	F	1	1	0		M	Y	S	CVIET		1
SAMN34245669	2012	2011-2012	Ninh Thuan	Region2	WT	V	D		A	CVMNK	Y	1	1	0		V	D	N	CVMNK		1
SAMN34245670	2012	2011-2012	Ninh Thuan	Region2	WT	V/M	D	N	A	CVMNK	Y	1	1	0		M	D	N	CVMNK		1
SAMN34245671	2012	2011-2012	Ninh Thuan	Region2	WT	V	D	N	A	CVMNK	Y	1	1	0
SAMN34245672	2012	2011-2012	Ninh Thuan	Region2	WT	V	D/Y		A	CVMNK		1	1			V	D	N	CVMNK		1
SAMN34245673	2012	2011-2012	Ninh Thuan	Region2	C580Y	M	Y			CVIET	F	2	1	0		M	Y	S	CVIET		1
SAMN34245674	2012	2011-2012	Ninh Thuan	Region2	WT	V	D	N	A	CVMNK	Y	1	1	0
SAMN34245675	2012	2011-2012	Ninh Thuan	Region2	WT	V	D	N	A	CVMNK	Y	1	1	0		V	D	N	CVMNK		1
SAMN34245676	2012	2011-2012	Ninh Thuan	Region2	I543T/C580Y	M	Y		A	CVIET	Y/F	1	1	0		M	Y	S	CVIET		0
SAMN34245677	2012	2011-2012	Ninh Thuan	Region2	K607E	M	Y	S	A	CVIET	Y	1	1	0		M	Y	S	CVIET		1
SAMN34245678	2012	2011-2012	Ninh Thuan	Region2	WT	V	D	N	A	CVIDT	Y	1	1	0		V	D	N	CVIDT		1
SAMN34245679	2012	2011-2012	Ninh Thuan	Region2	WT	V	D	N	A	CVIDT	Y	1	1	0		V	D	N	CVMNK/CVI-T		1
SAMN34245680	2012	2011-2012	Ninh Thuan	Region2	WT	V	D	N	A	CVIDT	Y	1	1	1		V	D	N	CVMNK/CVI-T		1
SAMN34245681	2012	2011-2012	Ninh Thuan	Region2	WT	V	D	N	A	CVIDT	Y	1	1	0
SAMN34245682	2012	2011-2012	Ninh Thuan	Region2	WT	V	D	N	A	CVMNK	Y	1	1	0		V	D	N	CVMNK		1
SAMN34245683	2012	2011-2012	Ninh Thuan	Region2	WT	V	D	N	A	CVIDT	Y	1	1	0		-	D	N	CVIDT		1
SAMN34245684	2012	2011-2012	Ninh Thuan	Region2	WT	V	D	N	A	CVIDT	Y	1	1	0		-	D	N	CVIDT		1
SAMN34245685	2012	2011-2012	Ninh Thuan	Region2	WT	V	D	N	A	CVIDT	Y	1	1			V	D	N	CVIDT		1
SAMN34245686	2012	2011-2012	Ninh Thuan	Region2	WT	V	D	N	A	CVIDT	Y	1	1	0		V	D	N			1
SAMN34245687	2012	2011-2012	Ninh Thuan	Region2	WT	V	D	N	A	CVIDT	Y	1	1	0		V	D	N	CVMNK/CVI-T		0
SAMN34245688	2012	2011-2012	Ninh Thuan	Region2	WT		D							1
SAMN34245689	2012	2011-2012	Ninh Thuan	Region2	WT	V	D	N	A	CVIDT	Y	1	1	0		V	D	N	CVIDT		1
SAMN34245690	2012	2011-2012	Ninh Thuan	Region2	WT	V	D		A	CVMNK	Y	1	1	0		V	D	N	CVMNK		1
SAMN34245691	2012	2011-2012	Ninh Thuan	Region2	WT	V	D	N	A	CVMNK	Y	2	1	0		V	D	N	CVMNK		1
SAMN34245692	2012	2011-2012	Ninh Thuan	Region2	WT	V	D	N	A	CVMNK	Y	1	1	0		V	D	N	CVMNK		1
SAMN34245693	2012	2011-2012	Ninh Thuan	Region2	WT	V	D	N	A	CVMNK	Y	1	1	0		V	D	N	CVMNK		1
SAMN34245694	2012	2011-2012	Ninh Thuan	Region2	WT	V	D		A	CVMNK	Y	1	1	0		V	D	N	CVMNK		1
SAMN34245695	2012	2011-2012	Ninh Thuan	Region2	WT	V	D	N	A	CVIDT	Y	1	1	0		V	D	N	CVIDT		1
SAMN34245696	2014	2013-2014	Ninh Thuan	Region2	WT	V	D	N	A	CVMNK	Y	2	1	0		V	D	N			1
SAMN34245697	2014	2013-2014	Ninh Thuan	Region2	WT	V	D			CVMNK	Y	1	2	0		V	D	N			1
SAMN34245698	2012	2011-2012	Quang Nam	Region1	I543T	M	Y	S	A	CVIET	Y	1	1	0		M	Y	S	CVIET		1
SAMN34245699	2012	2011-2012	Quang Nam	Region1	I543T	M	Y	S	A	CVIET	Y	1	1	0		M	Y	S	CVI-T		1
SAMN34245700	2012	2011-2012	Quang Nam	Region1	I543T	M	Y	S	A	CVIET	Y	1	1	0		M	Y	S	CVI-T		1
SAMN34245701	2012	2011-2012	Quang Nam	Region1	I543T	M	Y	S	A	CVIET	Y	1	1	0		M	Y	S	CVI-T		1
SAMN34245702	2012	2011-2012	Quang Nam	Region1	T474I	M	Y	S	A	CVIET	F	1	1	0		M	Y	S	CVIET		1
SAMN34245703	2012	2011-2012	Quang Nam	Region1	I543T	M	Y	S	A	CVIET	Y	1	1	0
SAMN34245704	2012	2011-2012	Quang Nam	Region1	I543T	M	Y	S	A	CVIET	Y	1	1	0		M	Y	S	CVIET		1
SAMN34245705	2012	2011-2012	Quang Nam	Region1	T474I	M	Y	S	A	CVIET	F	1	1	0		M	Y	S	CVI-T		1
SAMN34245706	2012	2011-2012	Quang Nam	Region1	I543T	M	Y	S	A	CVIET	Y	1	1	0		M	Y	S	CVI-T		1
SAMN34245707	2012	2011-2012	Quang Nam	Region1	I543T	M	Y		A	CVIET	Y	1	1			M	Y	S	CVI-T		1
SAMN34245708	2012	2011-2012	Quang Nam	Region1	I543T	M	Y		A	CVIET	Y	1	1	0		M	Y	S	CVI-T		1
SAMN34245709	2012	2011-2012	Quang Nam	Region1	T474I	M	Y	S	A	CVIET	F	1	1	0		M	Y	S	CVIET		1
SAMN34245710	2012	2011-2012	Quang Nam	Region1	I543T	M	Y	S	A	CVIET	Y	1	1	0		M	Y	S	CVI-T		1
SAMN34245711	2012	2011-2012	Quang Nam	Region1	T474I	M	Y	S	A	CVIET	F	1	1	0		M	Y	S	CVI-T		1
SAMN34245712	2012	2011-2012	Quang Nam	Region1	T474I	M	Y	N	A	CVIET	F	1	1	0		M	Y	S	CVI-T		1
SAMN34245713	2012	2011-2012	Quang Nam	Region1	I543T	M	Y	S	A	CVIET	Y	1	1	0		M	Y	S	CVIET		1
SAMN34245714	2012	2011-2012	Quang Nam	Region1	I543T	M	Y	S	A	CVIET	Y	1	1	0		M	Y	S	CVIET		1
SAMN34245715	2012	2011-2012	Quang Nam	Region1	I543T	M	Y	S	A	CVIET	Y	1	1	0		M	Y	S	CVIET		1
SAMN34245716	2012	2011-2012	Quang Nam	Region1	I543T	M	Y	S	A	CVIET	Y	1	1	0		M	Y	S	CVIET		1
SAMN34245717	2012	2011-2012	Quang Nam	Region1	T474I	M	Y	S	A	CVIET	F	1	1	0		M	Y	S	CVIET		1
SAMN34245718	2012	2011-2012	Quang Nam	Region1	I543T	M	Y	S	A	CVIET	Y	1	1	0		M	Y	S	CVIET		1
SAMN34245719	2012	2011-2012	Quang Nam	Region1	I543T	M	Y	S	A	CVIET	Y	1	1	0		M	Y	S	CVIET		1
SAMN34245720	2012	2011-2012	Quang Nam	Region1	T474I	M	Y	S	A	CVIET	F	1	1	0		M	Y	S	CVIET		1
SAMN34245721	2012	2011-2012	Quang Nam	Region1	I543T	M	Y	S	A	CVIET	Y	1	1	0		M	Y	S	CVIET		1
SAMN34245722	2012	2011-2012	Quang Nam	Region1	I543T	M	Y	S	A	CVIET	Y	1	1	0		M	Y	S	CVIET		1
SAMN34245723	2012	2011-2012	Quang Nam	Region1	I543T	M	Y	S	A	CVIET	Y	1	1	0		M	Y	S	CVIET		1
SAMN34245724	2012	2011-2012	Quang Nam	Region1	I543T	M	Y	S	A	CVIET	Y	1	1	0		M	Y	S	CVIET		1
SAMN34245725	2012	2011-2012	Quang Nam	Region1	T474I	M	Y	S	A	CVIET	F	1	1	0		M	Y	S	CVI-T		1
SAMN34245726	2012	2011-2012	Quang Nam	Region1	I543T	M	Y	S	A	CVIET	Y	1	1	0		M	Y	S	CVI-T		1
SAMN34245727	2012	2011-2012	Quang Nam	Region1	I543T	M	Y	S	A	CVIET	Y	1	1	0		M	Y	S	CVIET		1
SAMN34245728	2013	2013-2014	Quang Nam	Region1	T474I	M			A	CVIET	F	2	1			M	Y	S	CVIET		1
SAMN34245729	2013	2013-2014	Quang Nam	Region1	I543T	M	Y	S	A	CVIET	Y	1	1			M	Y	S	CVIET		1
SAMN34245730	2013	2013-2014	Quang Nam	Region1	T474I	M	Y	S	A	CVIET	F	1	1			M	Y	S	CVIET		1
SAMN34245731	2013	2013-2014	Quang Nam	Region1	I543T	M	Y	S	A	CVIET	Y	1	1			M	Y	S	CVIET		1
SAMN34245732	2013	2013-2014	Quang Nam	Region1	T474I	M	Y	S	A	CVIET	F	1	1			M	Y	S	CVIET		1
SAMN34245733	2013	2013-2014	Quang Nam	Region1	I543T	M	Y	S	A	CVIET	Y	1	1			M	Y	S	CVIET		1
SAMN34245734	2010	2006-2010	Quang Tri	Region1	WT	V	D	N	A	CVMNK	Y	1	1	0		V	D	N	CVMNK		0
SAMN34245735	2010	2006-2010	Quang Tri	Region1	WT	V	D	N	A	CVMNK	Y	1	1	0		-	D	N	CVMNK		1
SAMN34245736	2010	2006-2010	Quang Tri	Region1	WT	V	D	N	A	CVMNK	Y	1	1	0		V	D	N	CVMNK		1
SAMN34245737	2010	2006-2010	Quang Tri	Region1	WT	V	D		A	CVIET	Y	1	1	0		V	D	S	CVIET		1
SAMN34245738	2010	2006-2010	Quang Tri	Region1	WT	V	D	N	A	CVIET	Y	1	1	0		V	D	N	CVIET		1
SAMN34245739	2010	2006-2010	Quang Tri	Region1	WT	V	D	N	A	CVIDT	Y	1	1	0		V	D	N	CVMNK/CVI-T		0
SAMN34245740	2010	2006-2010	Quang Tri	Region1	WT	V	D	N	A	CVIDT	Y	1	1	0		V	D	N	CVIDT		1
SAMN34245741	2010	2006-2010	Quang Tri	Region1	WT	V	D	N	A	CVIDT	Y	1	1	1		V	D	N	CVIDT		1
SAMN34245742	2010	2006-2010	Quang Tri	Region1	WT	V	D	S	A	CVIET	Y	1	1	0		-	D	S	CVIET		1
SAMN34245743	2010	2006-2010	Quang Tri	Region1	WT	V	D	N			Y	1	1	1
SAMN34245744	2010	2006-2010	Quang Tri	Region1	WT	V	D	N	A	CVMNK	Y	1	1	0		-	D	N	CVMNK		1
SAMN34245745	2010	2006-2010	Quang Tri	Region1	WT	V	D		A	CVIET	Y	1	1	0		V	D	N	CVIET		1
SAMN34245746	2010	2006-2010	Quang Tri	Region1	WT	V	D	N	A	CVMNK	Y	1	1	0		V	D	N	CVMNK		1
SAMN34245747	2010	2006-2010	Quang Tri	Region1	WT	V	D	N	A	CVIET	Y	1	1	0		V	D	N	CVIET		1
SAMN34245748	2010	2006-2010	Quang Tri	Region1	WT	V	D	N	A	CVIET	Y	1	1	0		V	D	N	CVIET		1
SAMN34245749	2010	2006-2010	Quang Tri	Region1	WT	V	D	N	A	CVMNK	Y	1	1	0		V	D	N	CVMNK		1
SAMN34245750	2010	2006-2010	Quang Tri	Region1	WT	V	D	N	A	CVMNK	Y	1	1	0		V	D	N	CVMNK		0
SAMN34245751	2010	2006-2010	Quang Tri	Region1	WT	V	D	N	A	CVIET	Y	1	1	0		V	D	N	CVIET		0
SAMN34245752	2007	2006-2010	Quang Nam	Region1							Y	1	1	1
SAMN34245753	2007	2006-2010	Quang Nam	Region1	I543T		Y		A
SAMN34245754	2007	2006-2010	Quang Nam	Region1	I543T	M	D/Y					1	1
SAMN34245755	2007	2006-2010	Quang Nam	Region1	I543T	M	Y	S	A	CVIET	Y	1	1	0
SAMN34245756	2007	2006-2010	Quang Nam	Region1	I543T	M	Y	S	A	CVIET	Y	1	1	0
SAMN34245757	2007	2006-2010	Quang Nam	Region1	I543T	V/M	Y	S	A	CVIET	Y	1	1	0
SAMN34245758	2007	2006-2010	Quang Nam	Region1	I543T	M	Y	S	A	CVIET	Y			0
SAMN34245759	2007	2006-2010	Quang Nam	Region1	WT	V/M
SAMN34245760	2007	2006-2010	Quang Nam	Region1	I543T	M				CVIET		1	1	0
SAMN34245761	2007	2006-2010	Quang Nam	Region1	I543T	M	Y	S		CVIET				0
SAMN34245762	2007	2006-2010	Quang Nam	Region1		V/M	D
SAMN34245763	2007	2006-2010	Quang Nam	Region1	I543T	V/M	Y		A			1	1	1
SAMN34245764	2007	2006-2010	Quang Nam	Region1	I543T	M	D	S				1	1	0
SAMN34245765	2007	2006-2010	Quang Nam	Region1	WT	V	Y	S		CVIET	F	1	1	0
SAMN34245766	2007	2006-2010	Quang Nam	Region1
SAMN34245767	2007	2006-2010	Quang Nam	Region1	WT	V	D/Y				F			1
SAMN34245768	2007	2006-2010	Quang Nam	Region1	WT	M	Y							1
SAMN34245769	2007	2006-2010	Quang Nam	Region1	I543T	V		S		CVIET	Y			0
